# Supplementary material for: Multi-classification of disease induced in plant leaf using chronological Flamingo search optimization with transfer learning
Source: PeerJ Comput Sci. 2024 Apr 5;10:e1972. doi: 10.7717/peerj-cs.1972 (PMC11042004; doi:10.7717/peerj-cs.1972)
Supplement: Supplemental Information 1 [file peerj-cs-10-1972-s001.zip]

Archive with 14 entries (13 files):
- code(Peer J)/__init__.py
- code(Peer J)/GUI.py
- code(Peer J)/mask_rcnn.py
- code(Peer J)/Pre_process.py
- code(Peer J)/-Pycache-/
- code(Peer J)/-Pycache-/__init__.cpython-37.pyc
- code(Peer J)/-Pycache-/mask_rcnn.cpython-37.pyc
- code(Peer J)/-Pycache-/Pre_process.cpython-37.pyc
- code(Peer J)/-Pycache-/Run.cpython-37.pyc
- code(Peer J)/read.py
- code(Peer J)/Result_graphs.py
- code(Peer J)/Run.py
- code(Peer J)/run_algorithm.py
- code(Peer J)/segmentation_accuracy.py
