# Supplementary material for: Multi-classification of disease induced in plant leaf using chronological Flamingo search optimization with transfer learning
Source: PeerJ Comput Sci. 2024 Apr 5;10:e1972. doi: 10.7717/peerj-cs.1972 (PMC11042004; doi:10.7717/peerj-cs.1972)
Supplement: Supplemental Information 1 [file peerj-cs-10-1972-s001.zip › code(Peer J)/GUI.py]

import PySimpleGUI as sg
import numpy as np
import matplotlib.pyplot as plt
from Main import Run
sg.change_look_and_feel('DefaultNoMoreNagging')    # look and feel theme


# Designing layout
layout = [
          [sg.Text("\t\t\tSelect         "),sg.Combo(["Learning epoch"], size=(13, 20)), sg.Text(""), sg.InputText(size=(10, 20), key='1'),sg.Button("START", size=(10, 2))],[sg.Text('\n')],
        [sg.Text("\t\t\t\t\tFIRST LEVEL",font=('Bold')),sg.Text("\n")],
          [sg.Text("\t\t\tDense CNN\t      Deep learning\t        EfficientNet deep learning\tDPD-DS\t\t    ShuffleNet-MGRA")],
          [sg.Text('\tAccuracy\t'), sg.In(key='11',size=(20,20)), sg.In(key='12',size=(20,20)), sg.In(key='13',size=(20,20)), sg.In(key='14',size=(20,20)),sg.In(key='15',size=(20,20)),sg.Text("\n")],
          [sg.Text('\tSensitivity'), sg.In(key='21',size=(20,20)), sg.In(key='22',size=(20,20)), sg.In(key='23',size=(20,20)), sg.In(key='24',size=(20,20)),sg.In(key='25',size=(20,20)), sg.Text("\n")],
          [sg.Text('\tSpecificity'), sg.In(key='31', size=(20, 20)), sg.In(key='32', size=(20, 20)),sg.In(key='33', size=(20, 20)), sg.In(key='34', size=(20, 20)),sg.In(key='35',size=(20,20)), sg.Text("\n")],
    [sg.Text("\t\t\t\t\tSECOND LEVEL", font=('Bold')), sg.Text("\n")],
    [sg.Text(
        "\t\t\tDense CNN\t      Deep learning\t        EfficientNet deep learning\tDPD-DS\t\t    DbneAlexnet-MGRA")],
    [sg.Text('\tAccuracy\t'), sg.In(key='41', size=(20, 20)), sg.In(key='42', size=(20, 20)),
     sg.In(key='43', size=(20, 20)), sg.In(key='44', size=(20, 20)), sg.In(key='45', size=(20, 20)), sg.Text("\n")],
    [sg.Text('\tSensitivity'), sg.In(key='51', size=(20, 20)), sg.In(key='52', size=(20, 20)),
     sg.In(key='53', size=(20, 20)), sg.In(key='54', size=(20, 20)), sg.In(key='55', size=(20, 20)), sg.Text("\n")],
    [sg.Text('\tSpecificity'), sg.In(key='61', size=(20, 20)), sg.In(key='62', size=(20, 20)),
     sg.In(key='63', size=(20, 20)), sg.In(key='64', size=(20, 20)), sg.In(key='65', size=(20, 20)), sg.Text("\n")],
          [sg.Text('\t\t\t\t\t\t\t'), sg.Button('Run Graph'), sg.Button('CLOSE')]]


# to plot graphs
def plot_graph(result_1, result_2, result_3):
    plt.figure(dpi=120)
    loc, result = [], []
    result.append(result_1)  # appending the result
    result.append(result_2)
    result.append(result_3)
    result = np.transpose(result)

    # labels for bars
    labels = ['Dense CNN','Deep learning','EfficientNet deep learning','DPD-DS','ShuffleNet-MGRA']  # x-axis labels ############################
    tick_labels = ['Testing accuracy', 'Sensitivity','Specificity']  #### metrics
    bar_width, s = 0.15, 0.025  # bar width, space between bars

    for i in range(len(result)):  # allocating location for bars
        if i is 0:  # initial location - 1st result
            tem = []
            for j in range(len(tick_labels)):
                tem.append(j + 1)
            loc.append(tem)
        else:  # location from 2nd result
            tem = []
            for j in range(len(loc[i - 1])):
                tem.append(loc[i - 1][j] + s + bar_width)
            loc.append(tem)

    # plotting a bar chart
    for i in range(len(result)):
        plt.bar(loc[i], result[i], label=labels[i], tick_label=tick_labels, width=bar_width)

    plt.legend(loc=(0.25, 0.25))# show a legend on the plot -- here legends are metrics
    plt.show()  # to show the plot


# Create the Window layout
window = sg.Window('174413', layout)

# event loop
while True:
    event, values = window.read()  # displays the window
    if event == "START":
        learn_ep = int(values['1'])/100
        acc1,sen1,spe1,acc2,sen2,spe2 = Run.callmain(learn_ep)

        window.element('11').Update(acc1[0])
        window.element('12').Update(acc1[1])
        window.element('13').Update(acc1[2])
        window.element('14').Update(acc1[3])
        window.element('15').Update(acc1[4])

        window.element('21').Update(sen1[0])
        window.element('22').Update(sen1[1])
        window.element('23').Update(sen1[2])
        window.element('24').Update(sen1[3])
        window.element('25').Update(sen1[4])

        window.element('31').Update(spe1[0])
        window.element('32').Update(spe1[1])
        window.element('33').Update(spe1[2])
        window.element('34').Update(spe1[3])
        window.element('35').Update(spe1[4])

        window.element('41').Update(acc2[0])
        window.element('42').Update(acc2[1])
        window.element('43').Update(acc2[2])
        window.element('44').Update(acc2[3])
        window.element('45').Update(acc2[4])

        window.element('51').Update(sen2[0])
        window.element('52').Update(sen2[1])
        window.element('53').Update(sen2[2])
        window.element('54').Update(sen2[3])
        window.element('55').Update(sen2[4])

        window.element('61').Update(spe2[0])
        window.element('62').Update(spe2[1])
        window.element('63').Update(spe2[2])
        window.element('64').Update(spe2[3])
        window.element('65').Update(spe2[4])
        print("\n Done.")
    if event == 'Run Graph':
        plot_graph(acc1,sen1,spe1)
    if event == 'CLOSE':
        break
        window.close()
