# Supplementary material for: Multi-classification of disease induced in plant leaf using chronological Flamingo search optimization with transfer learning
Source: PeerJ Comput Sci. 2024 Apr 5;10:e1972. doi: 10.7717/peerj-cs.1972 (PMC11042004; doi:10.7717/peerj-cs.1972)
Supplement: Supplemental Information 1 [file peerj-cs-10-1972-s001.zip › code(Peer J)/mask_rcnn.py]

import json
import numpy as np
import skimage.draw
import os
import sys
import tensorflow as tf
import matplotlib.pyplot as plt
ROOT_DIR = os.path.abspath("/")
# Import Mask RCNN
sys.path.append(ROOT_DIR)  # To find local version of the library
from mrcnn.config import Config
from mrcnn import model as modellib, utils

# Path to trained weights file
COCO_WEIGHTS_PATH = os.path.join(ROOT_DIR, "mask_rcnn.h5")

# Directory to save logs and model checkpoints, if not provided
# through the command line argument --logs
DEFAULT_LOGS_DIR = os.path.join(ROOT_DIR, "logs")

class CustomConfig(Config):
    """Configuration for training on the toy  dataset.
    Derives from the base Config class and overrides some values.
    """
    # Give the configuration a recognizable name
    NAME = "object"

    # We use a GPU with 12GB memory, which can fit two images.
    # Adjust down if you use a smaller GPU.
    IMAGES_PER_GPU = 2

    # Number of classes (including background)
    NUM_CLASSES = 1 + 2  # Background + toy

    # Number of training steps per epoch
    STEPS_PER_EPOCH = 100

    # Skip detections with < 90% confidence
    DETECTION_MIN_CONFIDENCE = 0.9


class CustomDataset(utils.Dataset):

    def load_custom(self, dataset_dir, subset):
        """Load a subset of the Dog-Cat dataset.
        dataset_dir: Root directory of the dataset.
        subset: Subset to load: train or val
        """
        # Add classes. We have only one class to add.
        self.add_class("object", 1, "Horse")
        self.add_class("object", 2, "Man")
        # self.add_class("object", 3, "xyz")

        # Train or validation dataset?
        assert subset in ["train", "val"]
        dataset_dir = os.path.join(dataset_dir, subset)

        annotations1 = json.load(open(os.path.join(dataset_dir, "via_project.json")))
        annotations = list(annotations1.values())  # don't need the dict keys

        # The VIA tool saves images in the JSON even if they don't have any
        # annotations. Skip unannotated images.
        annotations = [a for a in annotations if a['regions']]

        # Add images
        for a in annotations:
            # Get the x, y coordinaets of points of the polygons that make up
            # the outline of each object instance. There are stores in the
            # shape_attributes (see json format above)
            polygons = [r['shape_attributes'] for r in a['regions']]
            objects = [s['region_attributes']['name'] for s in a['regions']]
            name_dict = {"Horse": 1, "Man": 2}  # ,"xyz": 3}
            # key = tuple(name_dict)
            num_ids = [name_dict[a] for a in objects]

            # num_ids = [int(n['Event']) for n in objects]
            # load_mask() needs the image size to convert polygons to masks.
            # Unfortunately, VIA doesn't include it in JSON, so we must read
            # the image. This is only managable since the dataset is tiny.
            image_path = os.path.join(dataset_dir, a['filename'])
            image = skimage.io.imread(image_path)
            height, width = image.shape[:2]

            self.add_image(
                "object",  ## for a single class just add the name here
                image_id=a['filename'],  # use file name as a unique image id
                path=image_path,
                width=width, height=height,
                polygons=polygons,
                num_ids=num_ids
            )

    def load_mask(self, image_id):
        """Generate instance masks for an image.
       Returns:
        masks: A bool array of shape [height, width, instance count] with
            one mask per instance.
        class_ids: a 1D array of class IDs of the instance masks.
        """
        # If not a Dog-Cat dataset image, delegate to parent class.
        image_info = self.image_info[image_id]
        if image_info["source"] != "object":
            return super(self.__class__, self).load_mask(image_id)

        # Convert polygons to a bitmap mask of shape
        # [height, width, instance_count]
        info = self.image_info[image_id]
        if info["source"] != "object":
            return super(self.__class__, self).load_mask(image_id)
        num_ids = info['num_ids']
        mask = np.zeros([info["height"], info["width"], len(info["polygons"])],
                        dtype=np.uint8)
        for i, p in enumerate(info["polygons"]):
            # Get indexes of pixels inside the polygon and set them to 1
            rr, cc = skimage.draw.polygon(p['all_points_y'], p['all_points_x'])

            mask[rr, cc, i] = 1

        # Return mask, and array of class IDs of each instance. Since we have
        # one class ID only, we return an array of 1s
        # Map class names to class IDs.
        num_ids = np.array(num_ids, dtype=np.int32)
        return mask, num_ids  # np.ones([mask.shape[-1]], dtype=np.int32)

    def image_reference(self, image_id):
        """Return the path of the image."""
        info = self.image_info[image_id]
        if info["source"] == "object":
            return info["path"]
        else:
            super(self.__class__, self).image_reference(image_id)

def train(model):
    """Train the model."""
    # Training dataset.
    dataset_train = CustomDataset()
    dataset_train.load_custom("Dataset", "raw")
    dataset_train.prepare()

    # Validation dataset
    dataset_val = CustomDataset()
    dataset_val.load_custom("Dataset", "raw")
    dataset_val.prepare()

    # *** This training schedule is an example. Update to your needs ***
    # Since we're using a very small dataset, and starting from
    # COCO trained weights, we don't need to train too long. Also,
    # no need to train all layers, just the heads should do it.
    model.train(dataset_train, dataset_val,
                learning_rate=0.2,
                epochs=10,
                layers='heads')

    config = CustomConfig()
    model = modellib.MaskRCNN(mode="training", config=config,
                              model_dir=DEFAULT_LOGS_DIR)

    weights_path = COCO_WEIGHTS_PATH
    # Download weights file
    if not os.path.exists(weights_path):
        utils.download_trained_weights(weights_path)

def predict(image):
    class CustomConfig(Config):
        """Configuration for training on the toy  dataset.
        Derives from the base Config class and overrides some values.
        """
        # Give the configuration a recognizable name
        NAME = "object"

        # We use a GPU with 12GB memory, which can fit two images.
        # Adjust down if you use a smaller GPU.
        IMAGES_PER_GPU = 2

        # Number of classes (including background)
        NUM_CLASSES = 1 + 2  # Background + toy

        # Number of training steps per epoch
        STEPS_PER_EPOCH = 100

        # Skip detections with < 90% confidence
        DETECTION_MIN_CONFIDENCE = 0.9

    # Root directory of the project
    ROOT_DIR = os.path.abspath("/")

    # Import Mask RCNN
    sys.path.append(ROOT_DIR)  # To find local version of the library
    from mrcnn import visualize
    import mrcnn.model as modellib

    # Directory to save logs and trained model
    MODEL_DIR = os.path.join(ROOT_DIR, "logs")

    # Path to trained weights
    WEIGHTS_PATH = "mask_rcnn.h5"  # TODO: update this
    config = CustomConfig()

    class InferenceConfig(config.__class__):
        # Run detection on one image at a time
        GPU_COUNT = 1
        IMAGES_PER_GPU = 1
        DETECTION_MIN_CONFIDENCE = 0.7

    config = InferenceConfig()
    config.display()

    # Device to load the neural network on.
    # Useful if you're training a model on the same
    # machine, in which case use CPU and leave the
    # GPU for training.
    DEVICE = "/cpu:0"  # /cpu:0 or /gpu:0

    # Inspect the model in training or inference modes
    # values: 'inference' or 'training'
    # TODO: code for 'training' test mode not ready yet
    TEST_MODE = "inference"

    def get_ax(rows=1, cols=1, size=16):
        """Return a Matplotlib Axes array to be used in
        all visualizations in the notebook. Provide a
        central point to control graph sizes.

        Adjust the size attribute to control how big to render images
        """
        _, ax = plt.subplots(rows, cols, figsize=(size * cols, size * rows))
        return ax

    # LOAD MODEL
    # Create model in inference mode
    with tf.device(DEVICE):
        model = modellib.MaskRCNN(mode="inference", model_dir=MODEL_DIR,
                                  config=config)

    # Load COCO weights, Or load the last model you trained
    weights_path = WEIGHTS_PATH
    # Load weights
    model.load_weights(weights_path, by_name=True,
                       exclude=["mrcnn_class_logits", "mrcnn_bbox_fc", "mrcnn_bbox", "mrcnn_mask"])

    results1 = model.detect([image], verbose=1)
    r1 = results1[0]
    msk_img = visualize.display_instances(image, r1['rois'], r1['masks'], r1['class_ids'],
                                          r1['scores'])
    return msk_img
