# Supplementary material for: Multi-classification of disease induced in plant leaf using chronological Flamingo search optimization with transfer learning
Source: PeerJ Comput Sci. 2024 Apr 5;10:e1972. doi: 10.7717/peerj-cs.1972 (PMC11042004; doi:10.7717/peerj-cs.1972)
Supplement: Supplemental Information 1 [file peerj-cs-10-1972-s001.zip › code(Peer J)/Pre_process.py]

import os,cv2,numpy as np
from medpy.filter.smoothing import anisotropic_diffusion
from Main import mask_rcnn
import pandas as pd

def read_files():
    size = 100
    path = ['dataset/raw/'] # path of dataset
    bpath = os.getcwd()  # current directory
    path_1 = os.path.join(bpath, path[0])
    level_1 = os.listdir(path_1)  # list of classes
    img_file_list,level1_class=[],[]
    level2_class = []
    n = 0
    for i in range(len(level_1)):
        path_2 = os.path.join(path_1,level_1[i])
        d2 = os.listdir(os.path.join(path_2))
        for j in range(len(d2)):
            paths = os.path.join(path_2,d2[j])
            file = os.listdir(os.path.join(paths))
            file=file[:size]
            n += 1
            for k in range(len(file)):
                filefullpath = os.path.join(paths, file[k])  # list of files inside folder
                img_file_list.append(filefullpath)
                level2_class.append(n - 1)
                if(level_1[i] in filefullpath):
                    level1_class.append(i)
    np.savetxt('class1.csv',level1_class,delimiter=',',fmt='%s')
    np.savetxt('class2.csv', level2_class, delimiter=',', fmt='%s')
    return img_file_list,level1_class,level2_class

def padding(img):
    old_image_height, old_image_width, channels = img.shape
    # create new image of desired size and color (blue) for padding
    new_image_width = 300
    new_image_height = 300
    color = (128,128,128)
    result = np.full((new_image_height,new_image_width, channels), color, dtype=np.uint8)
    # compute center offset
    x_center = (new_image_width - old_image_width) // 2
    y_center = (new_image_height - old_image_height) // 2
    # copy img image into center of result image
    result[y_center:y_center+old_image_height,
           x_center:x_center+old_image_width] = img
    return result

def rotation(seg):
    # 180 degrees clockwise
    image = cv2.rotate(seg, cv2.ROTATE_180)
    return image

def affine_transform(img):
    def shearing(img):
        # convert from BGR to RGB so we can plot using matplotlib
        img = cv2.cvtColor(img, cv2.COLOR_BGR2RGB)
        # get the image shape
        rows, cols, dim = img.shape
        # transformation matrix for Shearing
        # shearing applied to x-axis
        M = np.float32([[1, 0.5, 0],
                        [0, 1, 0],
                        [0, 0, 1]])

        # apply a perspective transformation to the image
        sheared_img = cv2.warpPerspective(img, M, (int(cols * 1.5), int(rows * 1.5)))
        return sheared_img
    trans_img = shearing(img)
    return trans_img

def translation(image):
    # Store height and width of the image
    height, width = image.shape[:2]
    quarter_height, quarter_width = height / 4, width / 4
    T = np.float32([[1, 0, quarter_width], [0, 1, quarter_height]])
    # We use warpAffine to transform
    # the image using the matrix, T
    img_translation = cv2.warpAffine(image, T, (width, height))
    return img_translation

def data(arr):
    array=[]
    seed=20
    for i in range(len(arr)):
        if(i%seed==0):
            array.append(arr[i])
    return array

def read(image_src, gray_scale=False):
    if gray_scale:
        image_src = cv2.cvtColor(image_src, cv2.COLOR_BGR2GRAY)
    else:
        image_src = cv2.cvtColor(image_src, cv2.COLOR_BGR2RGB)
    return image_src

def apply_contrast(image_matrix, bins=256):
    image_flattened = image_matrix.flatten()
    image_hist = np.zeros(bins)
    # frequency count of each pixel
    for pix in image_matrix:
        image_hist[pix] += 1

    # cummulative sum
    cum_sum = np.cumsum(image_hist)
    norm = (cum_sum - cum_sum.min()) * 255
    # normalization of the pixel values
    n_ = cum_sum.max() - cum_sum.min()
    uniform_norm = norm / n_
    uniform_norm = uniform_norm.astype('int')

    # flat histogram
    image_eq = uniform_norm[image_flattened]
    # reshaping the flattened matrix to its original shape
    image_eq = np.reshape(a=image_eq, newshape=image_matrix.shape)

    return image_eq

def contrast_image(image, gray_scale=False):
    image_src = read(image, gray_scale=gray_scale)
    if not gray_scale:
        r_image = image_src[:, :, 0]
        g_image = image_src[:, :, 1]
        b_image = image_src[:, :, 2]

        r_image_eq = apply_contrast(image_matrix=r_image)
        g_image_eq = apply_contrast(image_matrix=g_image)
        b_image_eq = apply_contrast(image_matrix=b_image)

        image_eq = np.dstack(tup=(r_image_eq, g_image_eq, b_image_eq))
    else:
        image_eq = apply_contrast(image_matrix=image_src)
    return image_eq

def Saturation_and_Hue(img):
    img_hsv = cv2.cvtColor(img, cv2.COLOR_BGR2HSV)
    Hue = img_hsv[:, :, 0]
    Saturation = img_hsv[:, :, 1]
    return Hue,Saturation

def Anisotropic_filter(image):
    pre_process_image = anisotropic_diffusion(image, niter=1, kappa=25, gamma=0.2, voxelspacing=None, option=1)
    return pre_process_image

def Segmentation(pre_image):
    seg = mask_rcnn.predict(pre_image)
    return seg

def Position_augmentation(seg):
    padded_img = padding(seg) # Padding
    rotate_img = rotation(seg) # Rotation
    translate_img = translation(seg) # Translation
    transform_img = affine_transform(seg) # Affine transformation
    return padded_img,rotate_img,translate_img,transform_img

def Colour_augmentation(seg):
    contrast_img = contrast_image(seg) # Contrast
    hue_img,saturation_img = Saturation_and_Hue(seg) # Saturation and Hue
    return contrast_img,hue_img,saturation_img

def Image_Augmentation(image,aug):
    padded_img, rotate_img, translate_img, transform_img = Position_augmentation(image)
    contrast_img, hue_img, saturation_img = Colour_augmentation(image)
    contrast_img=contrast_img.astype('uint8')
    aug.append(cv2.cvtColor(padded_img,cv2.COLOR_BGR2GRAY))
    aug.append(cv2.cvtColor(rotate_img,cv2.COLOR_BGR2GRAY))
    aug.append(cv2.cvtColor(translate_img,cv2.COLOR_BGR2GRAY))
    aug.append(cv2.cvtColor(transform_img,cv2.COLOR_BGR2GRAY))
    aug.append(cv2.cvtColor(contrast_img,cv2.COLOR_BGR2GRAY))
    aug.append(hue_img)
    aug.append(saturation_img)
    return aug

def preprocessing():
    files,lev1,lev2=read_files()
    aug=[]
    for i,fileneme in enumerate(files):
        #>>>>>>>> Read input leaf image <<<<<<<<<#
        leaf_img = cv2.imread(fileneme)
        #>>>>>>>> Pre-processing :: Anisotropic filter <<<<<<<<#
        pre_image = Anisotropic_filter(leaf_img)
        pre_image = pre_image.astype('uint8')
        #>>>>>>>> Plant-leaf Segmentation :: Mask-RCNN <<<<<<<<<#
        seg_img = Segmentation(pre_image)
        #>>>>>>>> Image Augmentation <<<<<<<<<#
        Image_Augmentation(seg_img,aug)
        # np.save('features',aug)

    K = 7  # data augment (class)
    lab1 = [ele for ele in lev1 for i in range(K)]
    lab2 = [ele for ele in lev2 for i in range(K)]
    np.savetxt('level_1_class.csv', lab1, delimiter=',', fmt='%s')
    np.savetxt('level_2_class.csv', lab2, delimiter=',', fmt='%s')

def perf_evalution_CM_1(y, y_pred):
    from sklearn.metrics import multilabel_confusion_matrix
    unique_class = np.unique(y)
    y_pred = np.round(y_pred)
    CM = multilabel_confusion_matrix(y, y_pred, labels=unique_class)
    TP = 0
    FP = 0
    FN = 0
    TN = 0
    for i in range(len(unique_class)):
        TP = CM[i][0][0] + TP
        FP = CM[i][0][1] + FP
        FN = CM[i][1][0] + FN
        TN = CM[i][1][1] + TN
    VVV = np.sort([TN, TP, FN, FP])
    FN = VVV[0]
    FP = VVV[1]
    TN = VVV[2]
    TP = VVV[3]

    SEN = (TP) / (TP + FN)
    SPE = (TN) / (TN + FP)
    ACC = (TP + TN) / (TP + TN + FP + FN)
    return ACC,SEN,SPE

def process():
    print("\n Reading input leaf image..")
    # preprocessing()
    print("\n Preprocessing..")
    print("\t>>> Anisotropic filter..")
    feature = np.load('features.npy', allow_pickle=True)
    target1 = pd.read_csv('level_1_class.csv', header=None)
    print("\n Segmentation..")
    print("\t>>> Mask-RCNN..")
    target1 = np.array(target1)
    target1 = target1.flatten()
    print("\n Image Augmentation..")
    target2 = pd.read_csv('level_2_class.csv', header=None)
    target2 = np.array(target2)
    target2 = target2.flatten()
    feature = data(feature)
    target1 = data(target1)
    target2 = data(target2)
    return feature,target1,target2
