# Supplementary material for: Multi-classification of disease induced in plant leaf using chronological Flamingo search optimization with transfer learning
Source: PeerJ Comput Sci. 2024 Apr 5;10:e1972. doi: 10.7717/peerj-cs.1972 (PMC11042004; doi:10.7717/peerj-cs.1972)
Supplement: Supplemental Information 1 [file peerj-cs-10-1972-s001.zip › code(Peer J)/read.py]

import os,numpy as np

def read_files():
    size = 100
    path = ['dataset/raw/'] # path of dataset
    bpath = os.getcwd()  # current directory
    path_1 = os.path.join(bpath, path[0])
    level_1 = os.listdir(path_1)  # list of classes
    img_file_list,level1_class=[],[]
    level2_class = []
    n = 0
    for i in range(len(level_1)):
        path_2 = os.path.join(path_1,level_1[i])
        d2 = os.listdir(os.path.join(path_2))
        for j in range(len(d2)):
            paths = os.path.join(path_2,d2[j])
            file = os.listdir(os.path.join(paths))
            file=file[:size]
            n += 1
            for k in range(len(file)):
                filefullpath = os.path.join(paths, file[k])  # list of files inside folder
                img_file_list.append(filefullpath)
                level2_class.append(n - 1)
                if(level_1[i] in filefullpath):
                    level1_class.append(i)
    np.savetxt('class1.csv',level1_class,delimiter=',',fmt='%s')
    np.savetxt('class2.csv', level2_class, delimiter=',', fmt='%s')
    return level1_class,img_file_list
