# Supplementary material for: Multi-classification of disease induced in plant leaf using chronological Flamingo search optimization with transfer learning
Source: PeerJ Comput Sci. 2024 Apr 5;10:e1972. doi: 10.7717/peerj-cs.1972 (PMC11042004; doi:10.7717/peerj-cs.1972)
Supplement: Supplemental Information 1 [file peerj-cs-10-1972-s001.zip › code(Peer J)/Result_graphs.py]

# Imports PIL module
from PIL import Image

# open method used to open different extension image file
im1 = Image.open(r"graphs\1.jpg")
im2 = Image.open(r"graphs\2.jpg")
im3 = Image.open(r"graphs\3.jpg")
im4 = Image.open(r"graphs\4.jpg")
im5 = Image.open(r"graphs\5.jpg")
im6 = Image.open(r"graphs\6.jpg")
im7 = Image.open(r"graphs\7.jpg")
im8 = Image.open(r"graphs\8.jpg")
im9 = Image.open(r"graphs\9.jpg")
im10 = Image.open(r"graphs\10.jpg")
im11 = Image.open(r"graphs\11.jpg")
im12 = Image.open(r"graphs\12.jpg")
im13 = Image.open(r"graphs\13.jpg")


# This method will show image in any image viewer
im1.show()
im2.show()
im3.show()
im4.show()
im5.show()
im6.show()
im7.show()
im8.show()
im9.show()
im10.show()
im11.show()
im12.show()
im13.show()
