# Supplementary material for: Multi-classification of disease induced in plant leaf using chronological Flamingo search optimization with transfer learning
Source: PeerJ Comput Sci. 2024 Apr 5;10:e1972. doi: 10.7717/peerj-cs.1972 (PMC11042004; doi:10.7717/peerj-cs.1972)
Supplement: Supplemental Information 1 [file peerj-cs-10-1972-s001.zip › code(Peer J)/Run.py]

from Main import Pre_process
import Proposed.Shufflenet,Proposed.Dbne_Alexnet
import DenseCNN.dense_cnn, DeepLearning.DL, Efficient_deep_learning.EfficientNet
import DPD_DS.run, DenseCNN.dense_conv_nn

def callmain(lr_ep):
    A,Sen,Spe=[],[],[]
    feature,target1,target2=Pre_process.process()
    ############ First level Classification ###########
    print("\n First level Classification..")
    Proposed.Shufflenet.classify(feature,target1,lr_ep,A,Sen,Spe)
    DPD_DS.run.callmain(feature,target1,lr_ep,A,Sen,Spe)
    Efficient_deep_learning.EfficientNet.classify(feature,target1,lr_ep,A,Sen,Spe)
    DeepLearning.DL.classify(feature,target1,lr_ep,A,Sen,Spe)
    DenseCNN.dense_cnn.callmain(feature,target1,lr_ep,A,Sen,Spe)
    ############ Second level Classification ###########
    print("\n Second level Classification..")
    Acc1,Sen1,Spe1=[],[],[]
    Proposed.Dbne_Alexnet.classify(feature,target2,lr_ep,Acc1,Sen1,Spe1)
    print("\n Please wait..")
    DPD_DS.run.callmain(feature,target2,lr_ep,Acc1,Sen1,Spe1)
    Efficient_deep_learning.EfficientNet.classify(feature,target2,lr_ep,Acc1,Sen1,Spe1)
    DeepLearning.DL.classify(feature,target2,lr_ep,Acc1,Sen1,Spe1)
    DenseCNN.dense_conv_nn.callmain(feature,target2,lr_ep,Acc1,Sen1,Spe1)
    return A,Sen,Spe, Acc1,Sen1,Spe1
