# Supplementary material for: Multi-classification of disease induced in plant leaf using chronological Flamingo search optimization with transfer learning
Source: PeerJ Comput Sci. 2024 Apr 5;10:e1972. doi: 10.7717/peerj-cs.1972 (PMC11042004; doi:10.7717/peerj-cs.1972)
Supplement: Supplemental Information 1 [file peerj-cs-10-1972-s001.zip › code(Peer J)/run_algorithm.py]

from Main import Pre_process
import Proposed.Shufflenet,Proposed.Dbne_Alexnet
import Algorithm_analysis.GTO_Shufflenet,Algorithm_analysis.GTO_Dbne_Alexnet
import Algorithm_analysis.Remora_Dbne_Alexnet,Algorithm_analysis.Remora_Shufflenet
import Algorithm_analysis.CSO_Dbne_Alexnet,Algorithm_analysis.CSO_Shufflenet
import Algorithm_analysis.PSO_Dbne_Alexnet,Algorithm_analysis.PSO_Shufflenet

def callmain(lr_ep):
    A,Sen,Spe=[],[],[]
    feature,target1,target2=Pre_process.process()
    ############ First level Classification ###########
    Proposed.Shufflenet.classify(feature,target1,lr_ep,A,Sen,Spe)
    Algorithm_analysis.GTO_Shufflenet.classify(feature,target1,lr_ep,A,Sen,Spe)
    Algorithm_analysis.Remora_Shufflenet.classify(feature,target1,lr_ep,A,Sen,Spe)
    Algorithm_analysis.CSO_Shufflenet.classify(feature,target1,lr_ep,A,Sen,Spe)
    Algorithm_analysis.PSO_Shufflenet.classify(feature,target1,lr_ep,A,Sen,Spe)

    print(A,Sen,Spe)
    ############ Second level Classification ###########
    Acc1,Sen1,Spe1=[],[],[]
    Proposed.Dbne_Alexnet.classify(feature,target2,lr_ep,Acc1,Sen1,Spe1)
    Algorithm_analysis.GTO_Dbne_Alexnet.classify(feature,target2,lr_ep,Acc1,Sen1,Spe1)
    Algorithm_analysis.Remora_Dbne_Alexnet.classify(feature,target2,lr_ep,Acc1,Sen1,Spe1)
    Algorithm_analysis.CSO_Dbne_Alexnet.classify(feature,target2,lr_ep,Acc1,Sen1,Spe1)
    Algorithm_analysis.PSO_Dbne_Alexnet.classify(feature,target2,lr_ep,Acc1,Sen1,Spe1)

    print(Acc1, Sen1, Spe1)
    return A,Sen,Spe, Acc1,Sen1,Spe1


callmain(0.9)
