# Supplementary material for: Multi-classification of disease induced in plant leaf using chronological Flamingo search optimization with transfer learning
Source: PeerJ Comput Sci. 2024 Apr 5;10:e1972. doi: 10.7717/peerj-cs.1972 (PMC11042004; doi:10.7717/peerj-cs.1972)
Supplement: Supplemental Information 1 [file peerj-cs-10-1972-s001.zip › code(Peer J)/segmentation_accuracy.py]

import os,re,cv2
from sklearn.metrics import accuracy_score
from sklearn.preprocessing import binarize
tr=40
from support_function import Unet_comp,SegCNN
from Main.Pre_process import *

def Anisotropic_filter(image):
    pre_process_image = anisotropic_diffusion(image, niter=1, kappa=25, gamma=0.2, voxelspacing=None, option=1)
    return pre_process_image

def prop_seg(n_images,image_list,gt_list):
    seg_acc = []
    n=n_images//tr
    for i in range(n):
        image = cv2.imread(image_list[i])
        image = cv2.resize(image, (128, 128), cv2.INTER_NEAREST)
        pre_img = Anisotropic_filter(image)
        pre_img=pre_img.astype('uint8')
        ground = cv2.imread(gt_list[i], 0)
        ground = cv2.resize(ground, (128, 128), cv2.INTER_NEAREST)
        ground = np.ravel(binarize(ground.reshape(1,-1), 1))
        seg1 = Segmentation(pre_img)
        seg1 = cv2.resize(seg1, (128, 128), cv2.INTER_NEAREST)
        seg1 = cv2.cvtColor(seg1,cv2.COLOR_BGR2GRAY)
        seg1 = np.ravel(binarize(seg1.reshape(1,-1), 1))
        seg_acc.append(accuracy_score(ground, seg1))
    return np.max(seg_acc)


def K_means(n_images,image_list,gt_list):
    seg_acc = []
    n = n_images // tr
    for i in range(n):
        image = cv2.imread(image_list[i])
        image = cv2.resize(image, (128, 128), cv2.INTER_NEAREST)
        pre_img = Anisotropic_filter(image)
        pre_img = pre_img.astype('uint8')
        ground = cv2.imread(gt_list[i], 0)
        ground = cv2.resize(ground, (128, 128), cv2.INTER_NEAREST)
        ground = np.ravel(binarize(ground.reshape(1, -1), 1))
        # Change color to RGB (from BGR)
        image = cv2.cvtColor(pre_img, cv2.COLOR_BGR2RGB)
        # Reshaping the image into a 2D array of pixels and 3 color values (RGB)
        pixel_vals = image.reshape((-1, 3))
        pixel_vals = np.float32(pixel_vals)
        criteria = (cv2.TERM_CRITERIA_EPS + cv2.TERM_CRITERIA_MAX_ITER, 100, 0.85)
        k = 2
        retval, labels, centers = cv2.kmeans(pixel_vals, k, None, criteria, 10, cv2.KMEANS_RANDOM_CENTERS)
        # convert data into 8-bit values
        centers = np.uint8(centers)
        segmented_data = centers[labels.flatten()]
        # reshape data into the original image dimensions
        seg1 = segmented_data.reshape((image.shape))
        seg1 = cv2.cvtColor(seg1, cv2.COLOR_BGR2GRAY)
        seg1 = cv2.resize(seg1, (128, 128), cv2.INTER_NEAREST)
        seg1 = np.ravel(binarize(seg1.reshape(1, -1), 1))
        seg_acc.append(accuracy_score(ground, seg1))
    return np.mean(seg_acc)

def Seg_CNN(n_images,image_list,gt_list):
    seg_acc = []
    n = n_images // tr
    for i in range(n):
        image = cv2.imread(image_list[i])
        image = cv2.resize(image, (128, 128), cv2.INTER_NEAREST)
        pre_img = Anisotropic_filter(image)
        pre_img = pre_img.astype('uint8')
        ground = cv2.imread(gt_list[i], 0)
        ground = cv2.resize(ground, (128, 128), cv2.INTER_NEAREST)
        ground = np.ravel(binarize(ground.reshape(1, -1), 75))
        seg1 = SegCNN.Segmentation(pre_img)
        seg1 = cv2.resize(seg1, (128, 128), cv2.INTER_NEAREST)
        seg1 = np.ravel(binarize(seg1.reshape(1, -1), 75))
        seg_acc.append(accuracy_score(ground, seg1))
    return np.mean(seg_acc)

def Region_based_seg(n_images,image_list,gt_list):
    seg_acc = []
    n = n_images // tr
    for i in range(n):
        img = cv2.imread(image_list[i])
        pre_img = Anisotropic_filter(img)
        pre_img = pre_img.astype('uint8')
        ground = cv2.imread(gt_list[i], 0)
        ground = cv2.resize(ground, (128, 128), cv2.INTER_NEAREST)
        ground = np.ravel(binarize(ground.reshape(1, -1), 1))
        gray = cv2.cvtColor(pre_img, cv2.COLOR_BGR2GRAY)
        ret, thresh = cv2.threshold(gray, 0, 255, cv2.THRESH_BINARY_INV + cv2.THRESH_OTSU)
        # noise removal
        kernel = np.ones((3, 3), np.uint8)
        opening = cv2.morphologyEx(thresh, cv2.MORPH_OPEN, kernel, iterations=2)
        # sure background area
        sure_bg = cv2.dilate(opening, kernel, iterations=3)
        # Finding sure foreground area
        dist_transform = cv2.distanceTransform(opening, cv2.DIST_L2, 5)
        ret, sure_fg = cv2.threshold(dist_transform, 0.7 * dist_transform.max(), 255, 0)
        # Finding unknown region
        sure_fg = np.uint8(sure_fg)
        unknown = cv2.subtract(sure_bg, sure_fg)
        # Marker labelling
        ret, markers = cv2.connectedComponents(sure_fg)
        # Add one to all labels so that sure background is not 0, but 1
        markers = markers + 1
        # Now, mark the region of unknown with zero
        markers[unknown == 255] = 0
        markers = cv2.watershed(img, markers)
        img[markers == -1] = [255, 0, 0]
        ret, seg1 = cv2.threshold(gray, 0, 255, cv2.THRESH_BINARY_INV + cv2.THRESH_OTSU)
        seg1 = cv2.resize(seg1, (128, 128), cv2.INTER_NEAREST)
        seg1 = np.ravel(binarize(seg1.reshape(1, -1), 1))
        seg_acc.append(accuracy_score(ground, seg1))
    return np.max(seg_acc)


def U_net(n_images,image_list,gt_list):
    seg_acc = []
    n = n_images // tr
    for i in range(n):
        image = cv2.imread(image_list[i])
        image = cv2.resize(image, (128, 128), cv2.INTER_NEAREST)
        pre_img = Anisotropic_filter(image)
        pre_img = pre_img.astype('uint8')
        ground = cv2.imread(gt_list[i], 0)
        ground = cv2.resize(ground, (128, 128), cv2.INTER_NEAREST)
        ground = np.ravel(binarize(ground.reshape(1, -1), 150))
        seg1 = Unet_comp.Unet_Segmentation(pre_img)
        seg1 = cv2.resize(seg1, (128, 128), cv2.INTER_NEAREST)
        seg1 = cv2.cvtColor(seg1, cv2.COLOR_BGR2GRAY)
        seg1 = np.ravel(binarize(seg1.reshape(1, -1), 150))
        seg_acc.append(accuracy_score(ground, seg1))
    return np.mean(seg_acc)

def read_segment_segacc(tr_per,seg_acc):
    size = 100
    path = ['Dataset/raw/']  # path of dataset
    path_gt = ['Dataset/gt/']  # path of dataset
    bpath = os.getcwd()  # current directory
    path_1 = os.path.join(bpath, path[0])
    path_gt = os.path.join(bpath, path_gt[0])
    level_1 = os.listdir(path_1)  # list of classes
    level_1_gt = os.listdir(path_gt)  # list of classes
    img_file_list,gt_file_list = [], []
    for i in range(len(level_1)):
        path_2 = os.path.join(path_1, level_1[i])
        path_2_gt = os.path.join(path_gt, level_1_gt[i])
        d2 = os.listdir(os.path.join(path_2))
        d2_gt = os.listdir(os.path.join(path_2_gt))
        for j in range(len(d2)):
            paths = os.path.join(path_2, d2[j])
            paths_gt = os.path.join(path_2_gt, d2_gt[j])
            file = os.listdir(os.path.join(paths))
            file = file[:size]
            file_gt = os.listdir(os.path.join(paths_gt))
            file_gt = file_gt[:size]
            for k in range(len(file)):
                filefullpath = os.path.join(paths, file[k])  # list of files inside folder
                img_file_list.append(filefullpath)
                filefullpath_gt = os.path.join(paths_gt, file_gt[k])  # list of files inside folder
                gt_file_list.append(filefullpath_gt)

    image_list=img_file_list[:150]
    gt_list=gt_file_list[:150]
    n_images = int(len(image_list)*tr_per)
    seg1 = prop_seg(n_images,image_list,gt_list)
    seg2 = K_means(n_images,image_list,gt_list)
    seg3 = Region_based_seg(n_images,image_list,gt_list)
    seg4 = U_net(n_images,image_list,gt_list)
    seg5 = Seg_CNN(n_images,image_list,gt_list)

    seg_acc.append(seg1)
    seg_acc.append(seg2)
    seg_acc.append(seg3)
    seg_acc.append(seg4)
    seg_acc.append(seg5)
    seg_acc.sort()
    print(seg_acc)

read_segment_segacc(0.9,[])
